# Supplementary material for: Anti-CRISPR-mediated control of gene editing and synthetic circuits in eukaryotic cells
Source: Nat Commun. 2019 Jan 14;10:194. doi: 10.1038/s41467-018-08158-x (PMC6331597; doi:10.1038/s41467-018-08158-x)
Supplement: Supplementary file 8 — Source Data [file 41467_2018_8158_MOESM8_ESM.xlsx]

## Sheet: Figure 1e
CRISPRa
negcon_a	poscon_a	C3double_a	A4double_a
-0.193897	1.8756	1.88181	-0.112278
-0.13179	1.66585	1.24569	-0.107514
-0.0250923	1.54877	1.54677	-0.011306
-0.0906042	2.10538	2.18065	-0.0405035
-0.0896206	1.63408	1.33114	-0.0530666
-0.194173	1.85036	2.46385	-0.119913
-0.156055	2.33089	2.60489	-0.0798835
CRISPRi
negcon	poscon	C3double	A4double
0.0410759	-1.05148	-0.983967	-0.0023997
-0.167443	-0.931385	-0.924485	-0.0818929
-0.102389	-0.793234	-0.786533	-0.0872326

## Sheet: Figure 2b
CRISPRa
negcon_a	poscon_a	C3TB_a	A4TB_a	BPA4_a
0.0257507	1.35974	1.33652	0.0943895
0.133004	1.4159	1.24674	0.123031	0.132294
0.0784281	1.18514	1.1171	0.167385	0.244122
CRISPRi
negcon	poscon	C3TB	A4TB	BPA4
-0.0907913	-0.801435	-0.836567	-0.0226517
-0.0863437	-0.824105	-0.813637	-0.0286082	-0.205791
-0.193444	-0.923964	-0.981689	-0.259786	-0.167632

## Sheet: Figure 2d
sgRNAminus	sgRNAplus	BPC3minus	BPC3plus	BPA4minus	BPA4plus
		0.25551	1.73141	0.258605	0.176721
0.0377091	1.6843	-0.0149814	1.62967	0.174274	0.0153194

## Sheet: Figure 3c
noAcr	C3	A1	A2	A3	A4
1.25	5.75	72.5	100.25	0.75	179.75
8.25	0	559.5	386.25	6.25	163
0		85.75	146.25	0	77

## Sheet: Figure 3e
CRISPRa
negcon	poscon	C3	A1	A2	A4
2.96069	5.17045	5.1938	5.18454	3.11034	3.02822
2.63315	4.9575	5.00914	4.99734	2.86787	2.64955
2.62177	4.96796	5.01331	4.99554	2.85273	2.65162
2.57352	4.96854	5.01738	4.99597	2.81005
CRISPRi
negcon	poscon	C3	A1	A2	A4
4.91635	4.00745	4.02997	4.03529	4.85955	4.90691
4.93926	3.9896	4.01799	4.0441	4.85993	4.90084
4.92992	4.01453	4.02992			4.92789

## Sheet: Figure 4b
negcon	5776_minus	5776_plus	GSGSGS-A4_minus	GSGSGS-A4_plus	P2A-A4_minus	P2A-A4_plus	P2A-NLS-NLS-A4_minus	P2A-NLS-NLS-A4_plus	P2A-DD-NLS-NLS-A4_minus	P2A-DD-NLS-NLS-A4_plus	P2A-NLS-NLS-A2_minus	P2A-NLS-NLS-A2_plus
-0.0808011	0.845433	1.43102	-0.0178067	-0.00865542	-0.0612123	-0.0444222	-0.0546472	-0.0668435	-0.0388388	-0.0427854	0.77175	1.35325
-0.0200766	1.30246	1.87272	0.021323	0.0417528	-0.00270821	-0.0249183	-0.00249654	-0.00316532	0.0106105	0.0118685	1.17066	1.75047

## Sheet: Figure 4d
negcon_0nM	A4-DD_0nM	A4-DD_1000nM	DD-A4_0nM	DD-A4_10nM	DD-A4_100nM	DD-A4_300nM	DD-A4_1000nM
-0.0906042	0.053016	-0.0594528	0.740047				-0.0394423
-0.0896206	-0.0245403	-0.0644506	0.538843	0.431196			-0.0720903
-0.194173	-0.0748224	-0.14306	0.67393	0.446947	-0.0102373		-0.156494
-0.156055			0.75427	0.587406	-0.0301277	-0.0934235	-0.0921677

## Sheet: Figure 5c
untransfected	plasmid	plasmid_A4	plasmid_sorted	plasmid_sorted_A4	PD1	PD1_A4	RELA	RELA_A4	CDC42BPB	CDC42BPB_A4
3.95	11.975	4.725	83.025	4.95	29.1	6.3	89.2	1.7	69.9	1
3.9	19.5833	2.25	82.375	2.125	27.7	11	88	1.2	71	5.9
1.2					28.6	1.5	86.3	0.5	77.4	4.7
4.75					27.6	2.6	83.9	4.3	78.2	4.8
3.6					27.9		88.9	0.1		5.9
1.86667					26.6		88.8	2.1		3.1
3.08333							86.8	4.2
2.95							90.3	2
3.45							90.8	1.9
4.9

## Sheet: Figure 6c
Experiment 1			Experiment 2
t	GFP		t	GFP
-10.2752	153.306		-4.96619	188.139
-9.77515	254.046		-4.46619	225.964
-9.27515	346.231		-3.96619	259.683
-8.77515	463.27		-3.46619	293.308
-8.27515	548.875		-2.96619	358.28
-7.77515	606.301		-2.46619	393.108
-7.27515	709.681		-1.96619	410.214
-6.77515	732.323		-1.46619	434.126
-6.27515	860.492		-0.966186	433.686
-5.77515	864.242		-0.466186	421.013
-5.27515	861.878		0.0338141	403.082
-4.77515	841.886		0.533814	455.258
-4.27515	921.859		1.03381	394.617
-3.77515	872.636		1.53381	415.118
-3.27515	909.587		2.03381	466.146
-2.77515	798.66		2.53381	487.97
-2.27515	931.033		3.03381	421.485
-1.77515	932.387		3.53381	400.984
-1.27515	881.015		4.03381	404.301
-0.775152	709.208		4.53381	466.376
-0.275152	717.115		5.03381	458.509
0.224848	711.01		5.53381	389.076
0.724848	711.716		6.03381	399.286
1.22485	629.309		6.53381	391.81
1.72485	687.784		7.03381	377.842
2.22485	707.715		7.53381	339.581
2.72485	638.906		8.03381	263.712
3.22485	626.521		8.53381	210.182
3.72485	589.498		9.03381	183.552
4.22485	567.323		9.53381	168.363
4.72485	455.939		-5.25733	135.422
5.22485	490.434		-4.75733	207.995
5.72485	486.21		-4.25733	285.832
6.22485	482.75		-3.75733	344.581
6.72485	547.835		-3.25733	450.76
7.22485	509.079		-2.75733	558.163
7.72485	506.653		-2.25733	677.591
8.22485	480.368		-1.75733	683.931
8.72485	478.667		-1.25733	791.355
9.22485	530.689		-0.757333	814.595
9.72485	534.853		-0.257333	687.868
10.2248	503.769		0.242667	656.361
10.7248	470.354		0.742667	672.557
11.2248	478.697		1.24267	714.578
11.7248	469.917		1.74267	704.495
12.2248	443.809		2.24267	693.262
12.7248	464.411		2.74267	700.715
13.2248	491.824		3.24267	694.209
13.7248	467.039		3.74267	703.285
14.2248	463.652		4.24267	683.366
14.7248	426.463		4.74267	635.067
15.2248	457.574		5.24267	604.873
15.7248	460.538		5.74267	590.677
16.2248	490.78		6.24267	546.538
16.7248	480.439		6.74267	500.096
17.2248	528.191		7.24267	502.484
17.7248	498.445		7.74267	461.887
-13.4913	176.068		8.24267	431.208
-12.9913	219.687		8.74267	423.119
-12.4913	294.281		9.24267	401.173
-11.9913	429.816		9.74267	385.905
-11.4913	498.041		10.2427	382.438
-10.9913	606.886		10.7427	367.049
-10.4913	786.146		11.2427	171.882
-9.99129	913.401		-7.21328	179.929
-9.49129	1156.11		-6.71328	207.578
-8.99129	1295.35		-6.21328	212.782
-8.49129	1536.63		-5.71328	237.507
-7.99129	1638.21		-5.21328	313.375
-7.49129	1847.02		-4.71328	301.603
-6.99129	1874.1		-4.21328	310.105
-6.49129	1815.6		-3.71328	365.501
-5.99129	1769.63		-3.21328	402.427
-5.49129	1671.15		-2.71328	398.358
-4.99129	1927.43		-2.21328	410.341
-4.49129	2520.01		-1.71328	419.323
-3.99129	1594.11		-1.21328	383.399
-3.49129	1405.46		-0.713276	407.694
-2.99129	1341.93		-0.213276	440.491
-2.49129	1149.67		0.286724	457.494
-1.99129	1325.47		0.786724	456.226
-1.49129	1287.31		1.28672	454.299
-0.991291	1259.32		1.78672	440.142
-0.491291	1418.92		2.28672	475.037
0.00870895	1295.87		2.78672	499.892
0.508709	1124.3		3.28672	485.924
1.00871	1094.95		3.78672	463.202
1.50871	918.816		4.28672	462.813
-11.4933	161.286		4.78672	441.13
-10.9933	270.632		5.28672	367.05
-10.4933	380.783		5.78672	365.435
-9.99333	532.948		6.28672	371.144
-9.49333	746.582		6.78672	389.456
-8.99333	754.881		7.28672	413.414
-8.49333	878.987		7.78672	399.199
-7.99333	975.109		8.28672	415.052
-7.49333	1271.29		8.78672	421.824
-6.99333	1258.45		9.28672	397.886
-6.49333	1466.08		9.78672	396.351
-5.99333	1441.66		10.2867	383.949
-5.49333	1489.24		10.7867	355.432
-4.99333	1668.13		11.2867	339.075
-4.49333	1750.52		11.7867	315.337
-3.99333	1779.05		12.2867	291.261
-3.49333	1679.7		12.7867	272.546
-2.99333	1812.21		13.2867	240.302
-2.49333	1788.36		13.7867	229.742
-1.99333	1864.41		14.2867	211.494
-1.49333	1827.87		3.07506	159.909
-0.993331	1748.99		3.57506	232.201
-0.493331	1707.97		4.07506	406.284
0.00666884	1995.24		4.57506	475.589
0.506669	1643.68		5.07506	568.176
1.00667	1378.69		5.57506	585.243
1.50667	1387.09		6.07506	651.575
2.00667	1367.15		6.57506	596.051
2.50667	1348.08		7.07506	590.454
3.00667	1262.49		7.57506	554.067
3.50667	1108.08		8.07506	532.987
4.00667	1069.63		8.57506	499.103
4.50667	959.958		9.07506	484.801
5.00667	890.263		9.57506	456.276
5.50667	803.388		10.0751	427.449
6.00667	858.205		10.5751	372.263
-39.0257	152.204		11.0751	342.748
-38.5257	222.762		11.5751	320.847
-38.0257	393.032		12.0751	295.384
-37.5257	479.078		12.5751	254.914
-37.0257	495.944		13.0751	249.979
-36.5257	723.901		13.5751	237.983
-36.0257	693.416		14.0751	234.288
-35.5257	735.284		14.5751	211.917
-35.0257	865.749		15.0751	221.239
-34.5257	914.062		15.5751	200.287
-34.0257	870.843		16.0751	164.242
-33.5257	827.811		-7.58387	170.309
-33.0257	902.273		-7.08387	278.788
-32.5257	1000.98		-6.58387	479.94
-32.0257	965.08		-6.08387	631.025
-31.5257	960.637		-5.58387	635.889
-31.0257	991.779		-5.08387	795.646
-30.5257	1025.91		-4.58387	1030.55
-30.0257	920.893		-4.08387	1152.59
-29.5257	954.654		-3.58387	1371.15
-29.0257	1082.99		-3.08387	1174.52
-28.5257	1440.33		-2.58387	1389.48
-28.0257	1483.89		-2.08387	1525.47
-27.5257	1291.98		-1.58387	1483.63
-27.0257	1062.86		-1.08387	1660.94
-26.5257	861.225		-0.58387	1741.32
-26.0257	1061.51		-0.0838697	1920.8
-25.5257	1051.07		0.41613	1918.8
-25.0257	796.438		0.91613	2055.74
-24.5257	830.846		1.41613	1952.03
-24.0257	943.939		1.91613	2073.71
-23.5257	1155.27		2.41613	2038.96
-23.0257	1128.94		2.91613	2072.59
-22.5257	1074.09		3.41613	1986.64
-22.0257	1291.65		3.91613	1852.62
-21.5257	1453.48		4.41613	1712.22
-21.0257	1317.71		4.91613	1665.14
-20.5257	1171.63		5.41613	1729.81
-20.0257	1163.08		5.91613	1651.32
-19.5257	1310.66		6.41613	1508.06
-19.0257	1448.91		6.91613	1449.25
-18.5257	1536.52		7.41613	1526.78
-18.0257	1784.32		7.91613	1469.42
-17.5257	1977.78		8.41613	1784.38
-17.0257	2451.88		8.91613	1677.88
-16.5257	2373.37		9.41613	1141.96
-16.0257	2763.58		9.91613	926.519
-15.5257	2981.73		10.4161	844.181
-15.0257	3332.22		10.9161	816.55
-14.5257	3659.18		11.4161	898.756
-14.0257	4388.34		11.9161	907.541
-13.5257	4759.85		12.4161	915.071
-13.0257	4688.42		12.9161	883.473
-12.5257	4805.51		13.4161	888.414
-12.0257	5460.33		13.9161	814.747
-11.5257	5411.04		14.4161	742.228
-11.0257	2940.12		14.9161	697.825
-10.5257	2450.88		15.4161	648.777
-14.1488	152.116		15.9161	602.113
-13.6488	234.767		16.4161	563.041
-13.1488	303.346		16.9161	584.987
-12.6488	381.102		17.4161	630.473
-12.1488	469.084		17.9161	613.607
-11.6488	565.74		18.4161	545.838
-11.1488	655.316		18.9161	434.484
-10.6488	678.484		19.4161	457.242
-10.1488	674.521		19.9161	429.788
-9.64884	756.161		20.4161	409.961
-9.14884	908.97		20.9161	414.158
-8.64884	904.845		21.4161	378.026
-8.14884	1095.61		21.9161	372.326
-7.64884	1092.15		22.4161	298.048
-7.14884	1040		22.9161	313.201
-6.64884	1300.45		23.4161	314.918
-6.14884	1178.33		23.9161	302.779
-5.64884	944.537		24.4161	318.239
-5.14884	905.089		24.9161	299.571
-4.64884	934.363		25.4161	313.027
-4.14884	819.654		25.9161	303.54
-3.64884	838.169		26.4161	291.328
-3.14884	728.483		26.9161	285.765
-2.64884	611.821		27.4161	278.727
-2.14884	639.841		27.9161	266.421
-1.64884	710.28		28.4161	265.943
-1.14884	921.627		28.9161	259.891
-0.648837	912.512		29.4161	269.152
-0.148837	853.973		29.9161	271.012
0.351163	925.447		30.4161	264.066
0.851163	832.11		30.9161	276.983
1.35116	832.516		31.4161	262.163
1.85116	797.11		31.9161	255.096
-10.7931	290.386		32.4161	288.481
-10.2931	338.472		32.9161	300.392
-9.79314	453.394		33.4161	245.003
-9.29314	477.088		33.9161	172.966
-8.79314	513.845		34.4161	160.064
-8.29314	622.655		-3.51599	140.063
-7.79314	716.133		-3.01599	189.697
-7.29314	644.3		-2.51599	255.047
-6.79314	723.328		-2.01599	310.766
-6.29314	715.301		-1.51599	301.276
-5.79314	813.92		-1.01599	358.691
-5.29314	883.255		-0.515991	424.123
-4.79314	927.141		-0.0159914	472.634
-4.29314	926.133		0.484009	528.155
-3.79314	915.301		0.984009	572.597
-3.29314	1013.2		1.48401	582.708
-2.79314	1331.93		1.98401	507.547
-2.29314	1137.22		2.48401	530.019
-1.79314	1025.39		2.98401	591.132
-1.29314	979.127		3.48401	516.003
-0.793141	928.684		3.98401	416.546
-0.293141	941.888		4.48401	428.256
0.206859	685.01		4.98401	404.569
0.706859	641.877		5.48401	431.272
1.20686	733.783		5.98401	427.01
1.70686	662.21		6.48401	394.456
2.20686	758.099		6.98401	363.994
2.70686	772.748		7.48401	292.585
3.20686	803.248		7.98401	267.953
3.70686	775.22		8.48401	234.011
4.20686	777.033		8.98401	260.809
4.70686	788.955		9.48401	243.752
5.20686	756.843		9.98401	226.638
5.70686	688.387		10.484	201.513
6.20686	607.683		10.984	190.037
6.70686	617.862		11.484	170.426
7.20686	604.679		11.984	153.832
7.70686	538.981		12.484	149.244
8.20686	543.128		12.984	148.536
8.70686	518.968		13.484	145.813
9.20686	490.678		13.984	145.872
9.70686	424.649		14.484	160.877
-15.8141	418.545		14.984	183.189
-15.3141	522.881		15.484	190.894
-14.8141	613.411		15.984	195.397
-14.3141	744.15		16.484	212.606
-13.8141	810.173		16.984	211.931
-13.3141	907.19		17.484	214.873
-12.8141	1136.3		17.984	201.52
-12.3141	1078.25		18.484	185.76
-11.8141	1137.19		18.984	184.191
-11.3141	1199.82		19.484	189.406
-10.8141	1249.92		19.984	175.09
-10.3141	1411.7		20.484	157.303
-9.81406	1546.01		20.984	166.703
-9.31406	1547.52		21.484	169.354
-8.81406	1556.06		21.984	153.464
-8.31406	1822.05		22.484	169.477
-7.81406	1608.69		22.984	164.349
-7.31406	1959.79		23.484	146.332
-6.81406	1951.56		-4.17944	156.783
-6.31406	1974		-3.67944	243.256
-5.81406	2039.37		-3.17944	354.592
-5.31406	1923.24		-2.67944	471.117
-4.81406	2125.8		-2.17944	565.369
-4.31406	2692.8		-1.67944	640.739
-3.81406	2187.31		-1.17944	677.009
-3.31406	1933.4		-0.679443	742.245
-2.81406	2042.97		-0.179443	788.849
-2.31406	1900.87		0.320557	765.918
-1.81406	2015.59		0.820557	724.861
-1.31406	2026.32		1.32056	766.504
-0.81406	1940.93		1.82056	709.067
-0.31406	1659.65		2.32056	699.6
0.18594	1651.77		2.82056	701.973
0.68594	1505.72		3.32056	598.79
1.18594	1205.17		3.82056	594.213
1.68594	1479.53		4.32056	533.336
2.18594	1512.43		4.82056	471.139
2.68594	1441.02		5.32056	464.165
3.18594	1532.61		5.82056	442.188
3.68594	1442.48		6.32056	435.487
4.18594	1381.48		6.82056	398.904
4.68594	1405.05		7.32056	346.584
5.18594	1401.1		7.82056	326.712
5.68594	1360.56		8.32056	365.192
6.18594	1417.42		8.82056	351.457
6.68594	1358.2		9.32056	322.252
7.18594	1412.59		9.82056	306.292
7.68594	1324.69		-4.87764	177.885
8.18594	1197.76		-4.37764	240.913
8.68594	1147.73		-3.87764	297.36
9.18594	1081.85		-3.37764	356.193
9.68594	1084.81		-2.87764	417.897
10.1859	1064.11		-2.37764	511.098
10.6859	1037.31		-1.87764	551.722
11.1859	964.303		-1.37764	587.277
11.6859	873.321		-0.877642	652.962
12.1859	1054.98		-0.377642	689.995
12.6859	959.033		0.122358	727.157
13.1859	726.426		0.622358	744.833
13.6859	693.336		1.12236	764.664
14.1859	649.851		1.62236	788.815
14.6859	626.895		2.12236	768.14
15.1859	554.534		2.62236	752.927
-26.6572	262.394		3.12236	714.756
-26.1572	418.14		3.62236	690.029
-25.6572	455.086		4.12236	598.505
-25.1572	525.83		4.62236	554.909
-24.6572	637.713		5.12236	522.661
-24.1572	735.74		5.62236	492.131
-23.6572	776.408		6.12236	475.53
-23.1572	990.343		6.62236	467.553
-22.6572	1081.44		7.12236	476.979
-22.1572	1226.61		7.62236	459.78
-21.6572	1338.53		8.12236	426.812
-21.1572	1582.47		8.62236	374.945
-20.6572	1715.39		9.12236	327.473
-20.1572	1942.98		9.62236	292.222
-19.6572	1947.86		10.1224	264.524
-19.1572	2189.2		10.6224	265.711
-18.6572	2156.58		11.1224	276.418
-18.1572	2199.44		11.6224	258.859
-17.6572	2367.19		12.1224	257.829
-17.1572	2891.12		12.6224	254.423
-16.6572	2436.78		13.1224	250.119
-16.1572	2116.91		13.6224	257.164
-15.6572	1909.63		14.1224	264.989
-15.1572	1693.04		14.6224	257.393
-14.6572	1492.1		15.1224	260.168
-14.1572	1523.16		15.6224	272.825
-13.6572	1848.22		16.1224	266.21
-13.1572	1514.48		16.6224	314.883
-12.6572	1563.18		17.1224	268.612
-12.1572	1753.16		17.6224	278.93
-11.6572	1889.07		18.1224	261.796
-11.1572	1947.34		18.6224	260.318
-10.6572	1918.33		19.1224	266.525
-10.1572	1912.82		19.6224	264.535
-9.65716	2022.77		20.1224	268.057
-9.15716	1881.04		20.6224	269.004
-8.65716	1757.36		21.1224	270.843
-8.15716	1930.98		21.6224	268.151
-7.65716	1860.18		22.1224	270.946
-7.15716	2090.17		22.6224	266.884
-6.65716	2189.68		23.1224	255.089
-6.15716	2279.4		23.6224	257.004
-5.65716	2614.78		24.1224	257.297
-5.15716	2291.09		24.6224	257.335
-4.65716	2494.27		25.1224	261.509
-4.15716	2603.48		25.6224	260.517
-3.65716	2508.36		26.1224	262.724
-3.15716	2611.34		26.6224	263.991
-2.65716	2559.05		27.1224	266.671
-2.15716	2647.92		27.6224	264.452
-1.65716	2574.13		28.1224	268.019
-1.15716	3179.05		28.6224	265.838
-0.657156	2720.9		29.1224	263.968
-0.157156	2869.46		29.6224	270.315
0.342844	2770.4		30.1224	269.796
0.842844	2773.67		30.6224	264.557
1.34284	2767.7		31.1224	272.524
1.84284	2432.2		31.6224	273.91
2.34284	2272.9		32.1224	278.993
2.84284	2566.87		32.6224	207.3
3.34284	2591.2		-6.42851	135.381
3.84284	2469.17		-5.92851	156.789
4.34284	2286.3		-5.42851	211.85
4.84284	2354.97		-4.92851	263.046
5.34284	2047.11		-4.42851	293.547
5.84284	2328.86		-3.92851	325.987
6.34284	2340.66		-3.42851	358.662
6.84284	2279.66		-2.92851	388.988
7.34284	2369.99		-2.42851	412.941
7.84284	2145.38		-1.92851	470.183
8.34284	2025.98		-1.42851	608.74
8.84284	1775.43		-0.928513	417.165
9.34284	1557.89		-0.428513	408.189
9.84284	1437.31		0.0714869	382.05
10.3428	1400.37		0.571487	369.102
10.8428	1653.23		1.07149	364.221
11.3428	1476.35		1.57149	369.959
11.8428	1320.95		2.07149	380.38
12.3428	1242.57		2.57149	371.399
12.8428	1176.31		3.07149	373.596
13.3428	1050.99		3.57149	336.16
13.8428	978.962		4.07149	377.517
14.3428	919.517		4.57149	402.311
14.8428	922.623		5.07149	444.521
15.3428	918.872		5.57149	449.64
15.8428	923.304		6.07149	440.645
16.3428	910.058		6.57149	436.806
16.8428	895.143		7.07149	441.761
17.3428	867.956		7.57149	405.509
17.8428	847.012		8.07149	377.752
18.3428	798.881		8.57149	390.26
18.8428	789.491		9.07149	370.772
19.3428	758.208		9.57149	353.272
19.8428	693.149		10.0715	374.249
20.3428	744.664		10.5715	351.327
20.8428	580.599		11.0715	357.454
21.3428	543.222		11.5715	349.929
21.8428	460.072		12.0715	311.773
22.3428	411.674		12.5715	301.737
22.8428	350.866		13.0715	295.401
23.3428	355.373		13.5715	281.756
23.8428	340.511		14.0715	256.399
24.3428	345.864		14.5715	268.894
24.8428	355.785		15.0715	267.295
25.3428	315.399		15.5715	249.132
25.8428	282.744		16.0715	240.325
26.3428	311.033		-3.71506	343.327
26.8428	290.239		-3.21506	469.217
27.3428	265.79		-2.71506	913.849
27.8428	258.624		-2.21506	1247.96
-0.656388	840.165		-1.71506	1486.18
-0.156388	911.09		-1.21506	1493.34
0.343612	974.463		-0.715061	1473.32
0.843612	1108.28		-0.215061	1452.33
1.34361	1255.28		0.284939	1390.13
1.84361	1213.86		0.784939	1284.75
2.34361	1138.61		1.28494	1160.79
2.84361	1090.54		1.78494	1256.22
3.34361	1051.13		2.28494	1306.19
3.84361	1012.47		2.78494	1262.66
4.34361	988.822		3.28494	1303.55
4.84361	856.256		3.78494	1240.99
5.34361	836.228		4.28494	1213.12
5.84361	848.499		4.78494	1141.77
6.34361	810.413		5.28494	1040.36
6.84361	808.855		5.78494	1192.25
7.34361	734.685		6.28494	1294.08
7.84361	683.883		6.78494	1355.38
8.34361	716.573		7.28494	1127.88
8.84361	673.703		7.78494	1310.56
9.34361	658.244		8.28494	1516.64
9.84361	653.551		8.78494	1130.33
10.3436	607.969		9.28494	976.578
10.8436	572.301		9.78494	764.46
11.3436	483.228		10.2849	647.787
11.8436	401.976		10.7849	611.212
12.3436	370.758		11.2849	611.057
-13.464	119.943		11.7849	607.515
-12.964	198.416		12.2849	550.062
-12.464	263.847		12.7849	546.382
-11.964	353.252		13.2849	480.069
-11.464	439.301		13.7849	441.337
-10.964	456.687		14.2849	429.78
-10.464	427.31		14.7849	399.038
-9.96401	492.236		15.2849	375.844
-9.46401	538.735		15.7849	410.915
-8.96401	600.018		16.2849	366.917
-8.46401	562.093		16.7849	342.65
-7.96401	594.021		17.2849	372.451
-7.46401	715.971		17.7849	369.934
-6.96401	682.223		18.2849	369.5
-6.46401	617.68		18.7849	333.161
-5.96401	652.767		19.2849	291.622
-5.46401	1025.48		19.7849	221.377
-4.96401	963.615		20.2849	248.758
-4.46401	613.131		20.7849	205.866
-3.96401	619.214		21.2849	202.638
-3.46401	617.641		21.7849	229.554
-2.96401	688.943		22.2849	251.341
-2.46401	766.505		22.7849	214.694
-1.96401	776.219		23.2849	206.922
-1.46401	746.505		23.7849	205.7
-0.964012	771.898		24.2849	193.005
-0.464012	767.683		24.7849	179.973
0.0359883	699.733		25.2849	180.63
0.535988	663.89		25.7849	171.62
1.03599	681.279		26.2849	186.774
1.53599	684.142		26.7849	214.361
2.03599	483.312		27.2849	208.318
2.53599	556.105		27.7849	246.309
3.03599	458.628		28.2849	265.997
3.53599	581.079		28.7849	310.528
4.03599	529.151		29.2849	352
4.53599	564.369		29.7849	429.685
5.03599	485.162		30.2849	543.229
5.53599	575.666		30.7849	625.809
6.03599	573.345		31.2849	713.477
-11.1304	534.221		31.7849	777.821
-10.6304	719.521		32.2849	892.077
-10.1304	779.879		32.7849	912.564
-9.6304	912.981		33.2849	880.433
-9.1304	1088.56		33.7849	864.438
-8.6304	1168.86		34.2849	890.93
-8.1304	1428.64		34.7849	883.188
-7.6304	1431.85		35.2849	876.227
-7.1304	1764.36		35.7849	845.087
-6.6304	1897.94		36.2849	792.697
-6.1304	1893.07		36.7849	736.819
-5.6304	1929.49		37.2849	798.249
-5.1304	2032.98		37.7849	731.456
-4.6304	2448.72		38.2849	706.197
-4.1304	2518.97		38.7849	716.442
-3.6304	2421.42		39.2849	672.027
-3.1304	2617.95		39.7849	706.386
-2.6304	2758.1		40.2849	630.356
-2.1304	2675.2		40.7849	583.202
-1.6304	3168.27		41.2849	575.259
-1.1304	2511.44		41.7849	566.218
-0.6304	2338.43		42.2849	551.345
-0.1304	2013.75		42.7849	507.397
0.3696	1847.29		43.2849	508.421
0.8696	1829.49		43.7849	515.71
1.3696	1663.81		44.2849	539.034
1.8696	1722.63		44.7849	613.393
2.3696	1614.26		45.2849	590.574
2.8696	1576.99		45.7849	583.861
3.3696	1691.34		-5.32383	182.054
3.8696	1653.57		-4.82383	301.356
4.3696	1340.64		-4.32383	429.262
4.8696	1115.36		-3.82383	542.225
5.3696	1095.51		-3.32383	591.832
5.8696	1026.28		-2.82383	654.766
6.3696	1303.24		-2.32383	786.028
6.8696	1186.16		-1.82383	812.779
7.3696	1349.77		-1.32383	801.196
7.8696	1483.7		-0.823825	891.954
8.3696	1651.12		-0.323825	853.393
8.8696	1599.25		0.176175	930.975
9.3696	1395.84		0.676175	987.076
9.8696	1556.91		1.17617	933.811
3.28985	660.314		1.67617	912.108
3.78985	672.319		2.17617	979.924
4.28985	739.034		2.67617	978.368
4.78985	710.023		3.17617	986.347
5.28985	674.299		3.67617	961.662
5.78985	762.634		4.17617	915.765
6.28985	747.951		4.67617	930.679
6.78985	719.427		5.17617	850.14
7.28985	692.569		5.67617	800.369
7.78985	785.176		6.17617	967.69
8.28985	861.404		6.67617	932.659
8.78985	670.775		7.17617	756.656
9.28985	576.275		7.67617	604.063
9.78985	420.318		8.17617	521.73
10.2898	390.28		8.67617	480.908
10.7898	320.514		9.17617	520.056
11.2898	330.538		9.67617	472.791
11.7898	322.216		10.1762	421.488
12.2898	342.704		10.6762	377.757
12.7898	343.134		11.1762	355.108
13.2898	327.784		11.6762	373.483
13.7898	342.897		12.1762	323.216
14.2898	383.209		12.6762	344.081
14.7898	373.372		13.1762	315.837
15.2898	341.731		13.6762	331.965
15.7898	337.216		-2.84453	1507.47
-8.65666	176.229		-2.34453	1638.7
-8.15666	329.404		-1.84453	1734.82
-7.65666	406.932		-1.34453	1709.74
-7.15666	469.151		-0.844526	1802.46
-6.65666	550.618		-0.344526	1820.36
-6.15666	615.163		0.155474	1870.42
-5.65666	714.031		0.655474	1849.14
-5.15666	712.939		1.15547	2045.72
-4.65666	753.699		1.65547	2076.75
-4.15666	754.394		2.15547	2057.78
-3.65666	883.143		2.65547	2218.09
-3.15666	912.726		3.15547	2305.04
-2.65666	997.981		3.65547	2365.38
-2.15666	919.9		4.15547	2013.42
-1.65666	819.533		4.65547	261.674
-1.15666	779.422		-2.76806	1272.5
-0.656664	772.411		-2.26806	1605.62
-0.156664	764.923		-1.76806	1622.84
0.343336	780.08		-1.26806	1990.48
0.843336	734.22		-0.768061	1669.32
1.34334	906.208		-0.268061	1475.27
1.84334	903.938		0.231939	1400.27
2.34334	1179.71		0.731939	1355.5
2.84334	723.542		1.23194	1464.91
3.34334	676.556		1.73194	1471.8
3.84334	620.251		2.23194	1406.39
4.34334	639.733		2.73194	1460.64
4.84334	512.732		3.23194	1316.24
5.34334	605.308		3.73194	1358.67
5.84334	566.298		4.23194	1338.66
6.34334	557.097		4.73194	1569.97
6.84334	477.253		5.23194	1236.06
7.34334	438.472		5.73194	1204.84
7.84334	543.32		6.23194	1210.88
8.34334	465.652		6.73194	1118.38
8.84334	428.781		7.23194	1017.43
9.34334	353.466		7.73194	937.206
-15.4444	193.998		8.23194	1064.58
-14.9444	386.609		8.73194	1116.59
-14.4444	603.663		9.23194	955.184
-13.9444	925.766		9.73194	980.607
-13.4444	1421.64		10.2319	793.143
-12.9444	2138.38		10.7319	806.6
-12.4444	1908.05		11.2319	896.707
-11.9444	1848.1		11.7319	905.989
-11.4444	2105.18		12.2319	890.392
-10.9444	2290.56		12.7319	863.023
-10.4444	2510.06		13.2319	867.615
-9.94439	2442.24		13.7319	882.286
-9.44439	2892.88		14.2319	974.506
-8.94439	3368.21		14.7319	938.702
-8.44439	3627.35		15.2319	990.086
-7.94439	4034.12		15.7319	934.742
-7.44439	4431.46		16.2319	889.217
-6.94439	4035.43		16.7319	884.531
-6.44439	4184.03		17.2319	853.402
-5.94439	4468.41		17.7319	878.245
-5.44439	4177.08		18.2319	898.861
-4.94439	4848.12		18.7319	854.96
-4.44439	4838.57		19.2319	868.921
-3.94439	4143.7		19.7319	858.195
-3.44439	4504.67		20.2319	814.036
-2.94439	4540.59		20.7319	737.046
-2.44439	5195.88		21.2319	664.046
-1.94439	4425.88		21.7319	646.505
-1.44439	4495.5		22.2319	579.66
-0.944394	5380.63		22.7319	585.396
-0.444394	5245.89		23.2319	561.611
0.0556056	5065.83		23.7319	539.945
0.555606	4901.55		24.2319	514.827
1.05561	4568.67		24.7319	505.056
1.55561	4420.14		25.2319	500.264
2.05561	4330.84		25.7319	491.506
2.55561	4451.3		26.2319	495.092
3.05561	4308.31		26.7319	451.771
3.55561	4372.72		27.2319	450.345
4.05561	4646.54		27.7319	488.525
4.55561	4383.24		28.2319	440.3
5.05561	4100.5		28.7319	424.044
5.55561	3147.03		29.2319	441.349
6.05561	2932.84		29.7319	410.648
6.55561	2641.55		30.2319	413.572
7.05561	2438.43		30.7319	384.4
7.55561	2170.53		31.2319	376.442
8.05561	1975.11		31.7319	349.552
8.55561	1811.95		32.2319	327.653
9.05561	1586.78		32.7319	311.007
9.55561	1398.31		33.2319	323.159
10.0556	1402.03		33.7319	306.696
10.5556	1226.59		34.2319	320.289
11.0556	1135.31		34.7319	305.001
11.5556	1145.86		35.2319	301.521
12.0556	1034.73		35.7319	310.264
12.5556	907.596		36.2319	289.59
13.0556	890.467		36.7319	290.48
13.5556	770.932		37.2319	309.198
14.0556	691.404		37.7319	311.064
14.5556	664.697		38.2319	307.008
15.0556	485.991		38.7319	331.852
15.5556	431.113		39.2319	352.336
16.0556	410.52		39.7319	357.069
16.5556	395.297		40.2319	319.35
17.0556	323.75		40.7319	328.135
17.5556	242.805		41.2319	295.318
18.0556	269.826		41.7319	304.574
18.5556	247.189		42.2319	297.763
19.0556	228.515		42.7319	306.155
19.5556	236.543		43.2319	300.409
20.0556	234.318		-8.35952	184.033
20.5556	246.618		-7.85952	304.342
21.0556	232.636		-7.35952	429.017
21.5556	274.673		-6.85952	567.254
22.0556	336.936		-6.35952	719.072
22.5556	428.977		-5.85952	828.415
23.0556	469.442		-5.35952	892.928
23.5556	552.585		-4.85952	1014.59
24.0556	622.878		-4.35952	1079.29
24.5556	637.577		-3.85952	1153.85
25.0556	721.776		-3.35952	1418.6
25.5556	777.908		-2.85952	1430.69
26.0556	902.388		-2.35952	1584.61
26.5556	933.587		-1.85952	1850.9
27.0556	921.576		-1.35952	1993.39
27.5556	1008.79		-0.859518	2024.23
28.0556	1101.15		-0.359518	2020.01
28.5556	1199.58		0.140482	2116.18
29.0556	1260.46		0.640482	2195.02
29.5556	1348.4		1.14048	2056.8
30.0556	1462.93		1.64048	2108.06
30.5556	1542.04		2.14048	2000.28
31.0556	1499.61		2.64048	2201.8
31.5556	1460.36		3.14048	1968.54
32.0556	1522.42		3.64048	2159.99
32.5556	1474.94		4.14048	2172.65
33.0556	1423.28		4.64048	2117.37
-11.0812	584.974		5.14048	2115.29
-10.5812	612.041		5.64048	2054.21
-10.0812	693.881		6.14048	1947.71
-9.58117	721.024		6.64048	1904.91
-9.08117	636.898		7.14048	1865.38
-8.58117	751.905		7.64048	1852.19
-8.08117	745.116		8.14048	1658.51
-7.58117	849.314		8.64048	1692.71
-7.08117	883.441		9.14048	1570.93
-6.58117	986.105		9.64048	1475.7
-6.08117	970.509		10.1405	1396.06
-5.58117	950.491		10.6405	1412.27
-5.08117	877.696		11.1405	1327.12
-4.58117	843.197		11.6405	1232.21
-4.08117	917.038		12.1405	1111.2
-3.58117	1022.45		12.6405	1043.57
-3.08117	933.002		13.1405	981.669
-2.58117	990.016		13.6405	877.911
-2.08117	1161.56		14.1405	832.499
-1.58117	1347.41		14.6405	767.481
-1.08117	1199.68		15.1405	698.362
-0.581171	1262.42		15.6405	646.662
-0.0811709	1150.41		16.1405	582.662
0.418829	1099.82		16.6405	549.321
0.918829	1090.84		17.1405	501.17
1.41883	1200.97		17.6405	482.476
1.91883	1193.11		18.1405	455.366
2.41883	1268.69		18.6405	453.371
2.91883	1227.85		19.1405	421.655
3.41883	1278.85		19.6405	386.499
3.91883	1205.83		20.1405	358.259
4.41883	1178.72		20.6405	306.184
4.91883	1111.7		21.1405	278.899
5.41883	997.659		21.6405	262.351
5.91883	636.334		22.1405	239.914
6.41883	658.625		22.6405	252.011
6.91883	647.117		23.1405	229.345
7.41883	455.028		23.6405	214.366
7.91883	493.099		24.1405	202.844
8.41883	511.43		24.6405	187.341
8.91883	418.691		25.1405	173.064
9.41883	426.646		25.6405	154.862
9.91883	462.536		26.1405	151.797
10.4188	441.869		26.6405	154.175
10.9188	440.591		27.1405	148.232
11.4188	380.993		-5.16582	5601.84
-18.479	203.179		-4.66582	5832.57
-17.979	278.145		-4.16582	6311.26
-17.479	370.95		-3.66582	6081.31
-16.979	502.235		-3.16582	6574.81
-16.479	560.941		-2.66582	7089.63
-15.979	581.254		-2.16582	7298.17
-15.479	626.124		-1.66582	8734.71
-14.979	776.32		-1.16582	7493.45
-14.479	731.888		-0.665819	7830.48
-13.979	831.834		-0.165819	7654.96
-13.479	823.906		0.334181	7937.81
-12.979	762.799		0.834181	8415.13
-12.479	892.515		1.33418	8369.21
-11.979	751.331		1.83418	10383.5
-11.479	717.407		2.33418	11246.5
-10.979	757.845		2.83418	8623.79
-10.479	792.405		3.33418	7270.59
-9.97905	856.574		3.83418	6828.31
-9.47905	776.365		4.33418	7171
-8.97905	789.751		4.83418	7088.09
-8.47905	889.973		5.33418	6524.62
-7.97905	810.406		5.83418	7800.57
-7.47905	988.338		6.33418	8128.05
-6.97905	1228.97		6.83418	7598.68
-6.47905	829.437		7.33418	7704.53
-5.97905	720.724		7.83418	7588.16
-5.47905	740.125		8.33418	6981.65
-4.97905	692.395		8.83418	6557.71
-4.47905	613.096		9.33418	6241.36
-3.97905	618.388		9.83418	6919.72
-3.47905	568.201		10.3342	6088.07
-2.97905	538.782		10.8342	5341.38
-2.47905	646.709		11.3342	5696.79
-1.97905	589.888		11.8342	5195.65
-1.47905	660.258		12.3342	5597.02
-0.97905	610.577		12.8342	5909.11
-0.47905	649.103		13.3342	6306.01
0.0209503	624.156		13.8342	6503.96
0.52095	695.239		14.3342	5861.44
1.02095	733.727		14.8342	6426
1.52095	658.408		15.3342	6643.18
2.02095	747.573		-5.47152	205.738
2.52095	800.729		-4.97152	271.709
3.02095	893.158		-4.47152	321.582
3.52095	933.282		-3.97152	383.07
4.02095	919.937		-3.47152	416.258
4.52095	846.909		-2.97152	408.157
5.02095	754.108		-2.47152	472.894
5.52095	774.924		-1.97152	466.505
6.02095	712.2		-1.47152	441.262
6.52095	643.295		-0.971521	389.9
7.02095	706.19		-0.471521	393.459
7.52095	784.148		0.0284791	488.979
8.02095	814.383		0.528479	514.144
8.52095	872.392		1.02848	572.549
9.02095	723.479		1.52848	608.411
9.52095	762.411		2.02848	536.24
10.021	646.084		2.52848	554.124
10.521	527.708		3.02848	583.176
11.021	547.455		3.52848	613.95
11.521	407.202		4.02848	806
12.021	294.38		4.52848	685.849
12.521	317.147		5.02848	600.428
13.021	303.789		5.52848	539.266
13.521	265.98		6.02848	548.257
14.021	247.977		6.52848	435.67
14.521	305.368		7.02848	380.531
15.021	328.01		7.52848	402.505
15.521	366.816		8.02848	381.177
16.021	349.042		8.52848	366.941
16.521	351.227		9.02848	361.105
17.021	324.599		9.52848	322.138
17.521	358.425		10.0285	370.591
18.021	377.625		10.5285	327.271
18.521	352.126		11.0285	323.083
19.021	344.282		11.5285	306.896
19.521	332.907		12.0285	328.723
20.021	319.699		12.5285	279.124
20.521	287.452		13.0285	302.236
21.021	295.351		13.5285	280.161
21.521	273.391		14.0285	249.822
22.021	268.928		14.5285	256.426
22.521	261.95		15.0285	252.834
23.021	266.366		15.5285	247.095
23.521	245.448		16.0285	242.033
24.021	235.747		16.5285	237.675
24.521	215.927		17.0285	222.542
-8.31137	157.963		17.5285	219.389
-7.81137	272.482		18.0285	198.51
-7.31137	407.985		18.5285	180.13
-6.81137	522.439		19.0285	163.281
-6.31137	602.636		-3.49296	148.282
-5.81137	696.729		-2.99296	300.062
-5.31137	788.271		-2.49296	401.268
-4.81137	875.486		-1.99296	449.571
-4.31137	982.722		-1.49296	566.702
-3.81137	1052.2		-0.992963	605.376
-3.31137	967.862		-0.492963	768.612
-2.81137	957.292		0.00703667	919.255
-2.31137	911.938		0.507037	997.292
-1.81137	953.749		1.00704	1007.78
-1.31137	966.589		1.50704	1143.01
-0.811372	1042.93		2.00704	1158.68
-0.311372	1056.67		2.50704	1104.38
0.188628	1087.2		3.00704	843.74
0.688628	1061.11		3.50704	1150.34
1.18863	965.02		4.00704	960.209
1.68863	961.858		4.50704	865.936
2.18863	1075.73		5.00704	567.142
2.68863	902.254		5.50704	553.465
3.18863	775.868		6.00704	502.152
3.68863	854.819		6.50704	463.513
4.18863	864.248		7.00704	444.439
4.68863	906.283		7.50704	414.736
5.18863	891.658		8.00704	373.171
5.68863	836.333		8.50704	358.475
6.18863	894.578		9.00704	329.862
6.68863	756.347		9.50704	288.94
7.18863	685.511		10.007	247.619
7.68863	613.682		10.507	198.19
8.18863	542.75		11.007	200.564
8.68863	497.683		11.507	186.466
9.18863	462.611		12.007	181.431
9.68863	414.282		12.507	165.288
10.1886	413.206		13.007	158.659
10.6886	377.34		13.507	153.45
11.1886	320.636		14.007	143.878
11.6886	323.212		14.507	138.642
12.1886	279.844		7.22276	4148.75
12.6886	249.618		7.72276	4358.91
13.1886	249.571		8.22276	4507.18
13.6886	232.086		8.72276	4785.29
14.1886	221.734		9.22276	4485.67
14.6886	212.568		9.72276	4175.47
15.1886	184.114		10.2228	3889.89
15.6886	171.853		10.7228	3785.64
16.1886	159.171		11.2228	3584.57
16.6886	161.596		11.7228	3349.94
17.1886	159.307		12.2228	2924.59
17.6886	170.346		12.7228	3066.79
-16.2158	431.531		13.2228	2693.59
-15.7158	467.152		13.7228	2613.29
-15.2158	469.59		14.2228	2376.62
-14.7158	436.694		14.7228	2294.55
-14.2158	438.254		15.2228	2122.16
-13.7158	394.821		15.7228	1866.57
-13.2158	396.956		16.2228	1854.43
-12.7158	403.43		16.7228	1684.16
-12.2158	377.492		17.2228	1688.59
-11.7158	360.481		6.01166	834.298
-11.2158	348.02		6.51166	891.032
-10.7158	328.36		7.01166	828.382
-10.2158	317.332		7.51166	785.75
-9.71578	308.404		8.01166	813.753
-9.21578	315.33		8.51166	782.956
-8.71578	302.414		9.01166	770.423
-8.21578	442.738		9.51166	734.912
-7.71578	661.543		10.0117	727.911
-7.21578	817.165		10.5117	838.004
-6.71578	887.929		11.0117	831.055
-6.21578	962.264		11.5117	742.862
-5.71578	1108.8		12.0117	729.673
-5.21578	1261.79		12.5117	648.267
-4.71578	1394.94		13.0117	647.468
-4.21578	1462.92		13.5117	582.507
-3.71578	1346.08		14.0117	539.656
-3.21578	1469.78		14.5117	541.285
-2.71578	1434.27		15.0117	520.436
-2.21578	1325.17		15.5117	474.922
-1.71578	1316.75		16.0117	421.69
-1.21578	1336.36		16.5117	396.623
-0.715778	1231.25		17.0117	386.31
-0.215778	1325.29		17.5117	331.995
0.284222	1216.62		18.0117	265.303
0.784222	1327.92		18.5117	251.035
1.28422	1749.17		19.0117	279.521
1.78422	1333.12		19.5117	263.596
2.28422	957.335		20.0117	281.327
2.78422	723.654		20.5117	264.31
3.28422	988.269		21.0117	279.384
3.78422	951.359		21.5117	272.836
4.28422	481.744		22.0117	251.451
4.78422	425.72		22.5117	266.113
5.28422	420.262		23.0117	274.021
5.78422	384.33		23.5117	265.866
6.28422	387.518		24.0117	261.82
6.78422	370.201		24.5117	244.773
7.28422	408.393		25.0117	243.537
7.78422	398.421		25.5117	218.51
8.28422	420.323		26.0117	206.797
8.78422	433.816		26.5117	207.166
9.28422	486.732		27.0117	210.794
9.78422	571.328		27.5117	158.805
10.2842	577.011		1.01976	1241.67
10.7842	515.177		1.51976	1352.38
11.2842	503.146		2.01976	1484.8
11.7842	551.613		2.51976	1413.75
12.2842	547.927		3.01976	1416.98
12.7842	564.563		3.51976	1455.86
13.2842	600.865		4.01976	1617.5
13.7842	576.595		4.51976	1412.72
14.2842	546.589		5.01976	1327.36
14.7842	559.511		5.51976	1382.47
15.2842	504.623		6.01976	1219.54
15.7842	477.41		6.51976	1176.22
16.2842	409.314		7.01976	1126.89
16.7842	420.256		7.51976	1143.78
17.2842	398.981		8.01976	1117.21
17.7842	385.232		8.51976	1101.83
18.2842	367.683		9.01976	1048.51
18.7842	370.19		9.51976	1070.77
19.2842	370.597		10.0198	1087.01
19.7842	297.868		10.5198	1034.54
20.2842	305.088		11.0198	993.219
20.7842	303.505		11.5198	930.982
21.2842	303.448		12.0198	919.077
21.7842	284.65		12.5198	896.622
22.2842	288.067		13.0198	786.426
22.7842	284.614		13.5198	813.175
23.2842	278.254		14.0198	655.325
23.7842	251.46		14.5198	596.91
24.2842	266.605		15.0198	554.843
24.7842	284.347		15.5198	532.857
25.2842	251.794		16.0198	512.096
25.7842	249.476		16.5198	497.798
26.2842	233.857		17.0198	471.776
26.7842	246.634		17.5198	445.118
-34.9471	147.295		18.0198	417.556
-34.4471	163.705		18.5198	402.791
-33.9471	190.059		19.0198	370.413
-33.4471	171.473		19.5198	361.221
-32.9471	174.106		20.0198	399.672
-32.4471	183.107		20.5198	372.168
-31.9471	175.115		21.0198	333.984
-31.4471	179.375		21.5198	291.034
-30.9471	184.861		2.42878	1825.13
-30.4471	190.641		2.92878	2001.16
-29.9471	195.236		3.42878	2085.12
-29.4471	205.094		3.92878	2133.62
-28.9471	203.141		4.42878	2138.79
-28.4471	195.943		4.92878	1892.21
-27.9471	197.222		5.42878	1930.56
-27.4471	209.237		5.92878	1810.56
-26.9471	217.668		6.42878	1822.07
-26.4471	224.274		6.92878	1706.9
-25.9471	253.234		7.42878	1656.57
-25.4471	273.392		7.92878	1583.43
-24.9471	285.146		8.42878	1579.08
-24.4471	364.097		8.92878	1377.86
-23.9471	351.278		9.42878	1481.33
-23.4471	389.836		9.92878	1573.32
-22.9471	445.231		10.4288	1568.56
-22.4471	506.893		10.9288	1548.09
-21.9471	562.167		11.4288	1372.48
-21.4471	639.969		11.9288	1274.43
-20.9471	658.035		12.4288	1087.08
-20.4471	591.012		12.9288	937.393
-19.9471	640.982		13.4288	923.832
-19.4471	633.857		13.9288	868.795
-18.9471	651.961		14.4288	830.752
-18.4471	671.154		14.9288	756.568
-17.9471	608.711		-5.83655	5469.65
-17.4471	637.025		-5.33655	6067.33
-16.9471	687.735		-4.83655	5795.22
-16.4471	837.513		-4.33655	5935.49
-15.9471	1020.89		-3.83655	5812.97
-15.4471	1090.54		-3.33655	5603.36
-14.9471	1170		-2.83655	5658.62
-14.4471	1177.04		-2.33655	5857.37
-13.9471	1266.53		-1.83655	6263.05
-13.4471	1399.48		-1.33655	6168.19
-12.9471	1323.5		-0.836546	6239.14
-12.4471	1744.35		-0.336546	6148.71
-11.9471	1697.2		0.163454	5602.45
-11.4471	1806.2		0.663454	5449.17
-10.9471	1999.08		1.16345	5601.38
-10.4471	1943.76		1.66345	5604.26
-9.94709	2001.98		2.16345	5551.61
-9.44709	1935.03		2.66345	5730.13
-8.94709	1771.66		3.16345	6009.26
-8.44709	1834.7		3.66345	5864.7
-7.94709	1966.28		4.16345	5655.85
-7.44709	2207.96		4.66345	5688.59
-6.94709	2436.52		5.16345	5821.27
-6.44709	2386.41		5.66345	5845.43
-5.94709	2360.22		6.16345	5907.08
-5.44709	2222.71		6.66345	5888.81
-4.94709	2221.95		7.16345	6093.48
-4.44709	2084.98		7.66345	5870.21
-3.94709	2500.79		8.16345	6024.71
-3.44709	2505.83		8.66345	6022.22
-2.94709	2149.03		9.16345	6163.92
-2.44709	1913.41		9.66345	6175.17
-1.94709	1847.74		10.1635	5955.76
-1.44709	1955.62		10.6635	6998.13
-0.947093	1899.56		11.1635	5447.26
-0.447093	1923.36		11.6635	4309.51
0.0529069	1860.89		12.1635	4526.03
0.552907	1888.01		12.6635	4617.06
1.05291	1866.14		13.1635	4753.85
1.55291	2019.49		13.6635	4347.56
2.05291	1965.55		14.1635	4330.4
2.55291	1910.03		14.6635	4316.11
3.05291	1908.6		15.1635	4363.91
3.55291	1983.34		15.6635	4300.38
4.05291	1898.34		16.1635	4531.91
4.55291	1736.76		16.6635	4513.64
5.05291	1708.35		17.1635	4276.99
5.55291	1674.79		17.6635	3815.9
6.05291	1581.51		18.1635	3550.36
6.55291	1604.11		18.6635	2887.94
7.05291	1530.62		19.1635	2858.01
7.55291	1469.41		19.6635	3049.08
8.05291	1486.81		20.1635	2913.86
8.55291	1482		20.6635	2889.54
9.05291	1414.85		21.1635	2690.93
9.55291	1343.25		21.6635	2680.83
10.0529	1163.01		22.1635	2836.81
10.5529	1248.04		22.6635	2752.58
11.0529	1130.4		23.1635	2773.93
11.5529	1052.78		23.6635	2615.23
12.0529	1007.96		24.1635	2534.9
-17.8554	249.086		24.6635	2569.7
-17.3554	358.22		25.1635	2639.03
-16.8554	499.895		25.6635	2706.83
-16.3554	703.626		26.1635	2654.31
-15.8554	914.162		26.6635	2874.93
-15.3554	1047.35		27.1635	2868.19
-14.8554	1154.73		27.6635	2972.31
-14.3554	1270.76		28.1635	2982.36
-13.8554	1486.4		28.6635	2921.15
-13.3554	1854.45		29.1635	2981.59
-12.8554	2210.87		29.6635	2936.12
-12.3554	2752.18		30.1635	3060.26
-11.8554	2718.35		30.6635	3037.02
-11.3554	2903.71		31.1635	2978.47
-10.8554	3213.06		31.6635	3056.49
-10.3554	3618.1		-15.1266	183.114
-9.8554	4113.83		-14.6266	209.075
-9.3554	4104.64		-14.1266	237.93
-8.8554	4546.51		-13.6266	253.231
-8.3554	5002.31		-13.1266	258.496
-7.8554	4796.26		-12.6266	264.019
-7.3554	5039.46		-12.1266	261.614
-6.8554	5827.52		-11.6266	260.082
-6.3554	5671.27		-11.1266	230.952
-5.8554	6332.18		-10.6266	236.58
-5.3554	6622.31		-10.1266	239.864
-4.8554	6696.84		-9.62657	213.298
-4.3554	5656.84		-9.12657	197.945
-3.8554	5392.39		-8.62657	190.033
-3.3554	5996.42		-8.12657	176.565
-2.8554	5870.77		-7.62657	218.076
-2.3554	5132.71		-7.12657	188.526
-1.8554	4851.94		-6.62657	194.48
-1.3554	4571.98		-6.12657	215.437
-0.855401	4451.27		-5.62657	240.48
-0.355401	4369.84		-5.12657	290.03
0.144599	4615.71		-4.62657	361.509
0.644599	4971.47		-4.12657	437.671
1.1446	4837.77		-3.62657	536.007
1.6446	4276.61		-3.12657	613.149
2.1446	3928.3		-2.62657	739.257
2.6446	4209.35		-2.12657	755.874
3.1446	3981.34		-1.62657	806.16
3.6446	3899.84		-1.12657	933.35
4.1446	3931.78		-0.626566	982.408
4.6446	3690.84		-0.126566	932.576
5.1446	3426.05		0.373434	980.202
5.6446	3276.25		0.873434	1003.35
6.1446	3276.28		1.37343	1005.49
6.6446	3268.51		1.87343	1057.02
7.1446	3068.92		2.37343	1048.88
7.6446	3043.19		2.87343	988.29
8.1446	2969.14		3.37343	1041.66
8.6446	2598.34		3.87343	985.549
9.1446	2605.21		4.37343	901.533
9.6446	2490.74		4.87343	794.294
10.1446	2260.21		5.37343	697.517
10.6446	2267.47		5.87343	757.207
11.1446	2081.51		6.37343	770.061
11.6446	1858.7		6.87343	634.68
12.1446	1510.68		7.37343	613.849
12.6446	1570.98		7.87343	607.33
13.1446	1569.71		8.37343	642.432
13.6446	1313.75		8.87343	641.891
14.1446	1253.75		9.37343	641.517
14.6446	1226.9		9.87343	516.865
15.1446	1196.51		10.3734	492.764
15.6446	1183.92		10.8734	445.784
16.1446	1069.53		11.3734	433.95
16.6446	989.679		11.8734	412.487
17.1446	947.329		12.3734	398.766
17.6446	793.698		12.8734	381.703
18.1446	828.844		13.3734	369.321
18.6446	809.483		13.8734	322.878
19.1446	873.037		14.3734	321.087
19.6446	922.576		14.8734	320.337
20.1446	745.42		15.3734	303.466
20.6446	730.064		15.8734	306.38
21.1446	752.888		16.3734	306.05
21.6446	529.691		16.8734	276.082
22.1446	499.732		17.3734	276.71
22.6446	568.636		17.8734	260.622
23.1446	516.004		18.3734	262.067
23.6446	489.492		18.8734	223.401
24.1446	520.484		19.3734	229.151
24.6446	460.176		19.8734	224.589
25.1446	488.055		20.3734	225.054
25.6446	490.357		20.8734	218.151
26.1446	509.088		21.3734	210.303
26.6446	595.976		21.8734	193.67
27.1446	619.503		-5.78155	171.827
27.6446	669.122		-5.28155	223.82
28.1446	762.166		-4.78155	259.933
28.6446	863.646		-4.28155	329.61
-12.413	194.09		-3.78155	429.236
-11.913	269.836		-3.28155	583.842
-11.413	362.831		-2.78155	716.938
-10.913	479.595		-2.28155	841.293
-10.413	593.644		-1.78155	912.296
-9.91297	674.151		-1.28155	968.495
-9.41297	757.879		-0.781553	979.007
-8.91297	828.929		-0.281553	1018.06
-8.41297	873.25		0.218447	1020.91
-7.91297	923.119		0.718447	1069.84
-7.41297	1051.56		1.21845	1060.88
-6.91297	1052.01		1.71845	1074.42
-6.41297	952.214		2.21845	1055.78
-5.91297	995.52		2.71845	1006.65
-5.41297	1401.06		3.21845	970.987
-4.91297	1679.68		3.71845	898.004
-4.41297	1850.45		4.21845	837.804
-3.91297	2144.7		4.71845	830.383
-3.41297	2162		5.21845	772.016
-2.91297	1919.69		5.71845	705.804
-2.41297	1964.12		6.21845	653.754
-1.91297	1826.51		6.71845	609.591
-1.41297	2142.31		7.21845	637.842
-0.912967	2107.3		7.71845	606.991
-0.412967	2203.33		8.21845	593.836
0.0870334	2223.22		8.71845	543.443
0.587033	2179.72		9.21845	542.367
1.08703	1894.89		9.71845	538.06
1.58703	1897.62		10.2184	508.241
2.08703	1778.08		10.7184	490.105
2.58703	1778.35		11.2184	437.616
3.08703	1474.48		11.7184	398.954
3.58703	1448.54		12.2184	383.293
4.08703	1252.22		12.7184	371.928
4.58703	1195.67		13.2184	359.745
5.08703	1197.37		13.7184	324.707
5.58703	1132.36		14.2184	319.652
6.08703	973.831		-4.94548	653.871
6.58703	919.518		-4.44548	569.502
7.08703	820.371		-3.94548	568.315
7.58703	724.709		-3.44548	582.795
8.08703	680.472		-2.94548	540.814
8.58703	629.132		-2.44548	498.696
9.08703	576.408		-1.94548	473.238
9.58703	599.876		-1.44548	445.835
10.087	567.198		-0.945484	474.646
10.587	533.122		-0.445484	464.76
11.087	531.277		0.0545163	473.132
11.587	462.247		0.554516	412.283
12.087	492.52		1.05452	379.475
12.587	447.245		1.55452	345.948
13.087	358.592		2.05452	364.971
13.587	377.351		2.55452	373.505
14.087	390.068		3.05452	390.941
14.587	324.08		3.55452	415.933
-16.204	762.552		4.05452	400.505
-15.704	870.188		4.55452	375.292
-15.204	979.72		5.05452	343.426
-14.704	1079.78		5.55452	368.222
-14.204	1079.84		6.05452	408.186
-13.704	1205.02		6.55452	485.326
-13.204	1347.95		7.05452	542.64
-12.704	1382.98		7.55452	547.959
-12.204	1426.94		8.05452	575.15
-11.704	1545.37		8.55452	550.334
-11.204	1669.65		9.05452	578.049
-10.704	1716.44		9.55452	622.186
-10.204	1631.4		10.0545	633.094
-9.704	1891.7		10.5545	615.326
-9.204	1942.09		11.0545	659.413
-8.704	1697.06		11.5545	652.925
-8.204	1850.38		12.0545	634.302
-7.704	1896.25		12.5545	641.114
-7.204	2037.42		13.0545	618.45
-6.704	2129.5		13.5545	624.513
-6.204	2135.78		14.0545	625.261
-5.704	2216.93		14.5545	604.439
-5.204	2480.72		15.0545	585.434
-4.704	2514.32		15.5545	567.838
-4.204	2591.47		16.0545	544.469
-3.704	2074.53		16.5545	158.254
-3.204	2144.87		17.0545	127.356
-2.704	2048.55		17.5545	142.022
-2.204	1913.22		18.0545	163.934
-1.704	1930.5		18.5545	167.289
-1.204	1975.87		19.0545	179.817
-0.704	2018.35		19.5545	222.243
-0.204	2029.32		20.0545	189.352
0.296	2316.09		20.5545	211.141
0.796	2437.56		21.0545	178.972
1.296	2055.48		5.14198	1087.62
1.796	2067.3		5.64198	1099.53
2.296	2010.32		6.14198	975.845
2.796	2059.46		6.64198	979.397
3.296	1916.09		7.14198	990.013
3.796	1800.68		7.64198	939.889
4.296	1858.25		8.14198	947.791
4.796	1749.46		8.64198	993.283
5.296	1741.45		9.14198	1016.36
5.796	1410.05		9.64198	1012.7
6.296	1377.51		10.142	961.601
6.796	1375.7		10.642	865.219
7.296	1311.99		11.142	839.091
7.796	1323.84		11.642	753.415
8.296	1260.75		12.142	696.78
8.796	1278		12.642	649.866
9.296	1133.13		13.142	636.91
9.796	1086.78		13.642	599.457
10.296	1077.36		14.142	550.586
10.796	1004.77		14.642	534.74
11.296	1100.6		15.142	499.323
11.796	1027.83		15.642	482.997
12.296	1024.84		16.142	478.56
12.796	1040.48		16.642	456.582
13.296	962.966		17.142	441.632
13.796	936.854		17.642	419.384
14.296	865.786		18.142	391.777
14.796	892.098		18.642	371.457
15.296	827.779		19.142	350.319
15.796	766.987		19.642	342.81
16.296	683.746		20.142	357.144
16.796	680.249		20.642	344.018
17.296	669.414		21.142	330.449
17.796	635.874		21.642	328.218
18.296	608.216		22.142	315.092
18.796	610.481		22.642	301.628
19.296	539.269		23.142	316.052
19.796	534.052		23.642	305.474
20.296	522.897		24.142	262.958
20.796	492.592		24.642	314.3
21.296	496.208		25.142	300.255
-9.68469	477.286		25.642	340.35
-9.18469	582.57		26.142	322.051
-8.68469	710.929		26.642	165.444
-8.18469	866.935		27.142	162.631
-7.68469	960.419		27.642	162.791
-7.18469	1128.11		28.142	164.623
-6.68469	1159.5		28.642	160.519
-6.18469	1304.71		29.142	153.406
-5.68469	1293.2		29.642	151.17
-5.18469	1457.2		30.142	156.068
-4.68469	1384.87		30.642	156.984
-4.18469	1437.65		31.142	160.58
-3.68469	1514.31		31.642	150.868
-3.18469	1555.96		32.142	151.29
-2.68469	1648.73		32.642	159.444
-2.18469	1634.43		33.142	157.417
-1.68469	1563.79		33.642	156.94
-1.18469	1776.35		34.142	153.816
-0.684693	1897.13		34.642	162.751
-0.184693	1650.93		35.142	158.339
0.315307	1528.87		35.642	143.934
0.815307	1412.78		-4.34436	221.697
1.31531	1376.31		-3.84436	364.367
1.81531	1438.41		-3.34436	465.506
2.31531	1338.03		-2.84436	486.52
2.81531	1448.97		-2.34436	545.951
3.31531	1146.17		-1.84436	586.918
3.81531	1070.74		-1.34436	597.841
4.31531	995.451		-0.844359	651.778
4.81531	983.672		-0.344359	660.94
5.31531	993.993		0.155641	649.359
5.81531	954.786		0.655641	666.735
6.31531	945.799		1.15564	643.399
6.81531	936.919		1.65564	590.315
7.31531	871.092		2.15564	611.518
7.81531	778.517		2.65564	598.668
8.31531	783.094		3.15564	683.823
8.81531	756.686		3.65564	656.315
9.31531	770.368		4.15564	720.462
9.81531	777.2		4.65564	661.505
10.3153	720.933		5.15564	458.296
10.8153	680.883		5.65564	513.346
11.3153	676.555		6.15564	515.071
11.8153	645.025		6.65564	530.911
12.3153	628.949		7.15564	479.585
12.8153	623.359		7.65564	510.042
13.3153	570.293		8.15564	545.008
13.8153	546.975		8.65564	525.173
14.3153	542.074		9.15564	365.812
14.8153	517.988		9.65564	332.207
15.3153	555.432		10.1556	290.379
15.8153	492.831		10.6556	231.369
16.3153	453.998		4.35498	171.574
16.8153	434.065		4.85498	267.845
17.3153	425.535		5.35498	320.292
17.8153	442.859		5.85498	376.568
18.3153	413.332		6.35498	402.465
18.8153	403.43		6.85498	395.805
19.3153	431.88		7.35498	370.246
19.8153	395.665		7.85498	409.412
20.3153	407.127		8.35498	420.751
20.8153	418.617		8.85498	395.337
21.3153	344.036		9.35498	387.661
21.8153	335.794		9.85498	371.778
22.3153	353.059		10.355	347.276
22.8153	343.301		10.855	318.343
23.3153	350.287		11.355	324.415
9.68857	930.073		11.855	310.833
10.1886	839.162		12.355	299.122
10.6886	729.634		12.855	273.471
11.1886	770.755		13.355	261.738
11.6886	768.287		13.855	248.32
12.1886	669.026		14.355	241.151
12.6886	596.322		14.855	232.808
13.1886	590.35		15.355	224.156
13.6886	507.836		15.855	219.138
14.1886	629.639		16.355	208.41
14.6886	550.687		16.855	193.719
15.1886	432.284		17.355	178.301
15.6886	443.083		17.855	176.072
16.1886	440.59		18.355	160.841
16.6886	432.434		18.855	153.686
17.1886	380.225		19.355	153.96
17.6886	372.723		-0.938479	6082.05
18.1886	364.895		-0.438479	6856.34
18.6886	341.961		0.0615207	6141.4
19.1886	336.905		0.561521	6030.13
19.6886	292.31		1.06152	5839.31
20.1886	334.26		1.56152	6574.53
20.6886	281.209		2.06152	6613.22
21.1886	271.543		2.56152	6420.11
21.6886	241.454		3.06152	6018.37
22.1886	232.863		3.56152	6337.13
22.6886	226.719		4.06152	6803.27
23.1886	197.669		4.56152	6601.25
23.6886	197.331		5.06152	6998.94
24.1886	223.517		5.56152	6678.82
24.6886	231.981		6.06152	6571.51
25.1886	245.457		6.56152	7281.64
25.6886	257.648		7.06152	5501.25
26.1886	265.726		7.56152	4748.63
26.6886	330.438		8.06152	4418.08
27.1886	351.111		8.56152	3883.76
27.6886	261.039		9.06152	3598.34
28.1886	254.982		9.56152	3460.23
28.6886	252.747		10.0615	3236.57
29.1886	234.503		-7.44346	201.2
29.6886	232.298		-6.94346	359.582
30.1886	250.142		-6.44346	535.073
-14.1089	708.212		-5.94346	756.214
-13.6089	718.773		-5.44346	917.026
-13.1089	837.17		-4.94346	1077.48
-12.6089	805.908		-4.44346	1091.15
-12.1089	882.883		-3.94346	1240.26
-11.6089	900.853		-3.44346	1342.63
-11.1089	785.259		-2.94346	1460.03
-10.6089	819.027		-2.44346	1469.51
-10.1089	771.443		-1.94346	1573.79
-9.60889	796.566		-1.44346	1632.74
-9.10889	817.846		-0.943456	1729.93
-8.60889	830.731		-0.443456	1612.26
-8.10889	1027.12		0.0565443	1679.84
-7.60889	947.704		0.556544	1575.2
-7.10889	1038.67		1.05654	1622.4
-6.60889	1165.28		1.55654	1774.67
-6.10889	1194.82		2.05654	1852.5
-5.60889	1263.62		2.55654	1945.83
-5.10889	1287.83		3.05654	1787.49
-4.60889	1228.64		3.55654	1877.88
-4.10889	1182.93		4.05654	1929.9
-3.60889	1196.93		4.55654	2593.89
-3.10889	1191.18		5.05654	2192.03
-2.60889	1279.29		5.55654	1890.8
-2.10889	1248.48		6.05654	1667.6
-1.60889	1354.39		6.55654	1317.33
-1.10889	1289.67		-7.4982	203.51
-0.608893	1209.02		-6.9982	367.936
-0.108893	1187.05		-6.4982	491.768
0.391107	1223.25		-5.9982	649.583
0.891107	1090.1		-5.4982	817.659
1.39111	1140.27		-4.9982	821.054
1.89111	1112.49		-4.4982	961.666
2.39111	1069.29		-3.9982	1237.84
2.89111	1041.4		-3.4982	1337.5
3.39111	1063.32		-2.9982	1529.21
3.89111	1069.26		-2.4982	1812.21
4.39111	1046.05		-1.9982	1914.43
4.89111	1002.19		-1.4982	1985.47
5.39111	876.741		-0.998203	2006.65
5.89111	859.792		-0.498203	2340.96
6.39111	903.746		0.00179652	2298.48
6.89111	816.95		0.501797	2080.46
7.39111	857.118		1.0018	2082.3
7.89111	804.98		1.5018	2105.11
8.39111	760.45		2.0018	1961.84
8.89111	806.53		2.5018	2059.68
9.39111	771.777		3.0018	1855.87
9.89111	781.221		3.5018	1758.47
10.3911	730.244		-8.66978	222.08
10.8911	632.804		-8.16978	334.412
11.3911	582.808		-7.66978	446.108
11.8911	431.64		-7.16978	670.114
12.3911	489.338		-6.66978	973.301
12.8911	436.579		-6.16978	1285.29
13.3911	506.82		-5.66978	1601.03
13.8911	520.56		-5.16978	2230.82
14.3911	515.033		-4.66978	2549.43
14.8911	492.812		-4.16978	2753.62
15.3911	467.01		-3.66978	3004.35
15.8911	399.48		-3.16978	3415.04
16.3911	348.697		-2.66978	4301.51
16.8911	281.03		-2.16978	4428.4
17.3911	244.047		-1.66978	5028.54
-4.37017	203.448		-1.16978	4972.91
-3.87017	385.57		-0.669775	5414.31
-3.37017	599.808		-0.169775	4846.45
-2.87017	783.576		-3.65441	324.606
-2.37017	967.855		-3.15441	358.086
-1.87017	1189.98		-2.65441	422.654
-1.37017	1399.57		-2.15441	492.661
-0.870171	1710.74		-1.65441	536.38
-0.370171	1591.28		-1.15441	561.49
0.129829	1580.92		-0.654409	575.175
0.629829	1612.26		-0.154409	580.497
1.12983	1653.84		0.345591	545.03
1.62983	1738.7		0.845591	608.172
2.12983	1699.41		1.34559	580.95
2.62983	1579.93		1.84559	533
3.12983	1449.33		2.34559	548.411
3.62983	1382.47		2.84559	454.681
4.12983	1305.75		3.34559	456.513
4.62983	1140.87		3.84559	461.525
5.12983	1009.39		4.34559	461.457
5.62983	1074.58		4.84559	435.151
6.12983	909.054		5.34559	414.304
6.62983	809.933		-12.9802	138.801
7.12983	759.55		-12.4802	239.585
7.62983	700.677		-11.9802	326.741
8.12983	693.488		-11.4802	395.486
8.62983	657.241		-10.9802	496.811
9.12983	599.116		-10.4802	573.863
9.62983	619.065		-9.98019	622.601
10.1298	582.981		-9.48019	692.979
10.6298	529.265		-8.98019	857.832
11.1298	486.025		-8.48019	1020.92
11.6298	424.442		-7.98019	1073.71
12.1298	431.872		-7.48019	1148.9
12.6298	395.015		-6.98019	1272.53
13.1298	354.57		-6.48019	1370.81
13.6298	323.192		-5.98019	1372.43
14.1298	301.284		-5.48019	1469.09
14.6298	268.239		-4.98019	1429.16
15.1298	254.682		-4.48019	1387.53
15.6298	231.874		-3.98019	1446.44
16.1298	214.369		-3.48019	1494.69
16.6298	196.422		-2.98019	1569.81
17.1298	183.851		-2.48019	1734.56
17.6298	185.042		-1.98019	1845.25
18.1298	166.082		-1.48019	1797.23
-17.7908	170.5		-0.980193	1721.19
-17.2908	244.346		-0.480193	1488.18
-16.7908	322.552		0.0198071	1478.19
-16.2908	452.608		0.519807	1385.8
-15.7908	534.593		1.01981	1402.42
-15.2908	574.126		1.51981	1404.88
-14.7908	616.834		2.01981	1448.71
-14.2908	623.902		2.51981	1621.69
-13.7908	780.755		3.01981	1651.68
-13.2908	733.584		3.51981	1711.94
-12.7908	748.025		4.01981	1638.72
-12.2908	849.49		4.51981	1657.39
-11.7908	755.937		5.01981	1643.47
-11.2908	730.508		5.51981	1745.96
-10.7908	743.377		6.01981	1690.62
-10.2908	706.648		6.51981	1673.18
-9.79083	687.576		7.01981	1660.64
-9.29083	705.652		7.51981	1598.54
-8.79083	728.76		8.01981	1589.78
-8.29083	706.534		8.51981	1654.16
-7.79083	657.263		9.01981	1625
-7.29083	690.722		9.51981	1567.61
-6.79083	693.624		10.0198	1641.22
-6.29083	701.748		10.5198	1660.13
-5.79083	633.325		11.0198	1647.43
-5.29083	632.889		11.5198	1633.38
-4.79083	640.053		12.0198	1693
-4.29083	813.332		12.5198	1678.6
-3.79083	780.362		13.0198	1670.1
-3.29083	539.376		13.5198	1637.47
-2.79083	385.837		14.0198	1617.13
-2.29083	374.391		14.5198	1647.52
-1.79083	369.006		15.0198	1636.38
-1.29083	369.342		15.5198	1606.91
-0.790831	352.119		16.0198	1619.82
-0.290831	351.054		16.5198	1611.09
0.209169	347.221		17.0198	1603.77
0.709169	331.311		17.5198	1606.78
1.20917	362.072		18.0198	1577.83
1.70917	368.399		18.5198	1564.54
2.20917	472.958		19.0198	1506.47
2.70917	644.835		19.5198	1473.83
3.20917	699.163		20.0198	1403.7
3.70917	809.27		20.5198	1340.5
4.20917	821.444		21.0198	1236.7
4.70917	895.929		-18.631	260.427
5.20917	927.699		-18.131	293.179
5.70917	884.089		-17.631	337.129
6.20917	847.215		-17.131	331.623
6.70917	690.501		-16.631	361.725
7.20917	588.463		-16.131	341.513
7.70917	487.727		-15.631	343.358
8.20917	439.941		-15.131	315.588
8.70917	412.132		-14.631	341.027
9.20917	395.48		-14.131	357.902
9.70917	389.64		-13.631	418.846
10.2092	405.697		-13.131	435.4
10.7092	457.479		-12.631	494.08
11.2092	503.502		-12.131	396.858
11.7092	567.881		-11.631	458.655
12.2092	560.929		-11.131	453.087
12.7092	543.957		-10.631	445.782
-2.23471	1147.68		-10.131	495.861
-1.73471	1133.15		-9.63102	570.641
-1.23471	1329.38		-9.13102	660.402
-0.73471	1778.54		-8.63102	750.325
-0.23471	1914.13		-8.13102	842.705
0.26529	1846.88		-7.63102	912.128
0.76529	1821.72		-7.13102	1057.22
1.26529	1824.27		-6.63102	1097.88
1.76529	1959.57		-6.13102	1204.53
2.26529	1907.4		-5.63102	1260.26
2.76529	1751.66		-5.13102	1296.53
3.26529	1699.39		-4.63102	1320.73
3.76529	1517.49		-4.13102	1322.33
4.26529	1420.16		-3.63102	1235.98
4.76529	1405.06		-3.13102	1236.79
5.26529	1330.65		-2.63102	1203.72
5.76529	1169.48		-2.13102	1358.84
6.26529	1169.22		-1.63102	1510.64
6.76529	1204.07		-1.13102	1518.9
7.26529	1059.97		-0.631021	1724.42
7.76529	1025.37		-0.131021	1852.48
8.26529	968.483		0.368979	1773.27
8.76529	923.158		0.868979	1640.16
9.26529	824.794		1.36898	1729.16
9.76529	783.592		1.86898	1535.02
10.2653	775.101		2.36898	1395.4
10.7653	738.92		2.86898	1204.76
11.2653	718.42		3.36898	1296.38
11.7653	656.542		3.86898	1271.85
12.2653	648.192		4.36898	1277.98
12.7653	605.345		4.86898	1236.7
13.2653	584.875		5.36898	1188.54
13.7653	575.079		5.86898	1090
14.2653	515.599		6.36898	1013.11
14.7653	496.395		6.86898	1104.69
15.2653	490.965		7.36898	1124.9
15.7653	445.755		7.86898	1027.1
16.2653	390.13		8.36898	1090.06
16.7653	401.371		8.86898	1166.35
17.2653	366.659		9.36898	1222.48
17.7653	342.182		9.86898	1602.47
18.2653	350.808		10.369	1294.96
18.7653	376.503		10.869	1126.84
19.2653	349.553		11.369	1080.85
19.7653	395.868		11.869	1118.15
20.2653	405.935		12.369	1304.86
20.7653	318.432		12.869	1407.81
21.2653	312.837		13.369	1440.62
21.7653	257.33		13.869	1591.99
-30.9423	249.4		14.369	1636.23
-30.4423	290.575		14.869	1591.72
-29.9423	291.912		15.369	1685.24
-29.4423	305.978		15.869	1642.53
-28.9423	326.796		16.369	1685.76
-28.4423	315.973		16.869	1600.35
-27.9423	287.134		17.369	1363.02
-27.4423	288.655		17.869	1300.16
-26.9423	309.952		18.369	1339.64
-26.4423	337.854		18.869	1321.47
-25.9423	314.731		19.369	1321.03
-25.4423	316.836		19.869	1268.23
-24.9423	330.867		20.369	1071.55
-24.4423	329.696		20.869	1081.79
-23.9423	319.007		21.369	1094.63
-23.4423	289.881		21.869	1019.72
-22.9423	287.845		22.369	1122.33
-22.4423	260.137		22.869	1261.42
-21.9423	266.83		23.369	1154.97
-21.4423	242.952		23.869	1149.05
-20.9423	228.673		3.41157	884.07
-20.4423	239.374		3.91157	817.741
-19.9423	237.874		4.41157	881.232
-19.4423	211.959		4.91157	773.346
-18.9423	235.15		5.41157	762.052
-18.4423	247.285		5.91157	739.998
-17.9423	262.995		6.41157	737.46
-17.4423	299.757		6.91157	755.361
-16.9423	391.677		7.41157	714.662
-16.4423	468.26		7.91157	717.25
-15.9423	626.239		8.41157	623.408
-15.4423	746.953		8.91157	630.658
-14.9423	958.902		9.41157	603.144
-14.4423	1307.04		9.91157	573.682
-13.9423	1232.95		10.4116	527.813
-13.4423	1056.33		10.9116	572.442
-12.9423	1000.41		11.4116	545.892
-12.4423	1034.4		11.9116	669.111
-11.9423	1051.02		12.4116	647.218
-11.4423	1216.71		-19.2434	228.22
-10.9423	1206.45		-18.7434	263.693
-10.4423	1404.05		-18.2434	272.677
-9.94231	1482.77		-17.7434	301.147
-9.44231	1588.19		-17.2434	333.558
-8.94231	1825.16		-16.7434	349.771
-8.44231	1777.56		-16.2434	313.127
-7.94231	1914.05		-15.7434	357.042
-7.44231	2227.89		-15.2434	364.071
-6.94231	2170.9		-14.7434	366.156
-6.44231	2198.11		-14.2434	405.395
-5.94231	2027		-13.7434	313.532
-5.44231	2042.8		-13.2434	349.31
-4.94231	2066.98		-12.7434	385.401
-4.44231	1990.55		-12.2434	394.894
-3.94231	2063.84		-11.7434	357.871
-3.44231	2104.59		-11.2434	314.041
-2.94231	2043.73		-10.7434	298.465
-2.44231	1947.62		-10.2434	372.281
-1.94231	2023.31		-9.7434	364.168
-1.44231	1814.94		-9.2434	353.125
-0.942313	1569.03		-8.7434	326.842
-0.442313	1742.15		-8.2434	303.33
0.0576865	1649.49		-7.7434	336.366
0.557687	1507.82		-7.2434	460.648
1.05769	1525.06		-6.7434	549.447
1.55769	1522.16		-6.2434	654.018
2.05769	1511.17		-5.7434	730.751
2.55769	1542.05		-5.2434	851.542
3.05769	1599.16		-4.7434	983.508
3.55769	1423.84		-4.2434	1025.93
4.05769	1329.38		-3.7434	1106.07
4.55769	1329.71		-3.2434	1150.09
5.05769	1252.81		-2.7434	1112.19
5.55769	1230.58		-2.2434	1121.15
6.05769	1150.91		-1.7434	1221.37
6.55769	1164.46		-1.2434	1314.44
7.05769	1174.33		-0.743398	1381.54
7.55769	1228.8		-0.243398	1393.66
8.05769	1177.84		0.256602	1347.05
8.55769	1283.37		0.756602	1360.26
9.05769	1250.86		1.2566	1380.45
9.55769	1237.78		1.7566	1362.48
10.0577	1115.26		2.2566	1414.29
10.5577	1083.93		2.7566	1456.27
-24.0019	236.666		3.2566	1427.91
-23.5019	265.405		3.7566	1330.05
-23.0019	290.92		4.2566	1248.73
-22.5019	391.715		4.7566	1279
-22.0019	545.273		5.2566	1229.87
-21.5019	697.74		5.7566	1250.07
-21.0019	844.073		6.2566	1294.68
-20.5019	1106.96		6.7566	1329.79
-20.0019	1132.19		7.2566	1387.04
-19.5019	1247.38		7.7566	1438.1
-19.0019	1341.05		8.2566	1458.83
-18.5019	1536.4		8.7566	1408.47
-18.0019	1861.22		9.2566	1397.44
-17.5019	1780.57		9.7566	1311.7
-17.0019	1928.61		10.2566	1206.57
-16.5019	2052.53		10.7566	1139.08
-16.0019	1919.13		11.2566	1000.56
-15.5019	1941.8		11.7566	992.531
-15.0019	1888.87		12.2566	1007.51
-14.5019	1800.68		12.7566	1116.36
-14.0019	1923.84		13.2566	1117.59
-13.5019	2299.97		-18.3547	133.91
-13.0019	2867		-17.8547	136.567
-12.5019	3049.09		-17.3547	161.663
-12.0019	3061.38		-16.8547	181.971
-11.5019	3089.58		-16.3547	183.838
-11.0019	3180.68		-15.8547	200.899
-10.5019	3790.83		-15.3547	212.171
-10.0019	5217.19		-14.8547	226.731
-9.5019	5688.41		-14.3547	248.819
-9.0019	3618.29		-13.8547	257.52
-8.5019	3836.1		-13.3547	252.98
-8.0019	3660.37		-12.8547	217.651
-7.5019	3838.34		-12.3547	224.149
-7.0019	3640.19		-11.8547	245.047
-6.5019	3755.85		-11.3547	242.859
-6.0019	3799		-10.8547	221.065
-5.5019	3936.85		-10.3547	179.05
-5.0019	3840.43		-9.85467	243.712
-4.5019	3984.07		-9.35467	274.366
-4.0019	4125.64		-8.85467	287.281
-3.5019	4538.25		-8.35467	307.199
-3.0019	4575.95		-7.85467	300.661
-2.5019	4182.05		-7.35467	300.729
-2.0019	4439.08		-6.85467	327.535
-1.5019	4535.85		-6.35467	361.815
-1.0019	4272.83		-5.85467	450.342
-0.501895	4404.69		-5.35467	552.212
-0.00189523	3821.28		-4.85467	635.124
0.498105	3783.86		-4.35467	722.824
0.998105	3842.76		-3.85467	805.231
1.4981	3627.49		-3.35467	991.458
1.9981	3705.68		-2.85467	1097.15
2.4981	3410.54		-2.35467	1222.01
2.9981	3276.14		-1.85467	1299.87
3.4981	3297.65		-1.35467	1394.19
3.9981	2948.8		-0.854669	1416.36
4.4981	3059.14		-0.354669	1444.41
4.9981	2818.81		0.145331	1437.84
5.4981	2536.24		0.645331	1416.1
5.9981	2600.35		1.14533	1411.76
6.4981	2750.21		1.64533	1377.54
6.9981	2663.28		2.14533	1320.2
7.4981	2631.83		2.64533	1289.72
7.9981	3075.73		3.14533	1249.73
8.4981	2979.04		3.64533	1188.2
8.9981	2702.21		4.14533	1195.25
9.4981	2749.79		4.64533	1221.98
9.9981	2747.77		5.14533	1161.95
10.4981	2642.58		5.64533	1125.78
10.9981	2420.87		6.14533	1151.65
11.4981	1865.99		6.64533	1150.87
11.9981	1817.25		7.14533	1195.23
12.4981	1956.23		7.64533	1212.48
12.9981	2015.99		8.14533	1217.86
13.4981	1887.25		8.64533	1223.54
13.9981	1894.01		-5.48675	7009.31
14.4981	1828.33		-4.98675	7241.63
14.9981	1807.8		-4.48675	7233.44
15.4981	1833.69		-3.98675	5052.14
15.9981	1874.81		-3.48675	5726.62
-20.6526	274.252		-2.98675	6356.3
-20.1526	379.21		-2.48675	6615.72
-19.6526	521.647		-1.98675	6680.63
-19.1526	707.197		-1.48675	6005.48
-18.6526	772.275		-0.986746	5661.63
-18.1526	939.491		-0.486746	6118.43
-17.6526	1048.9		0.0132543	6598.04
-17.1526	1006.58		0.513254	6256.86
-16.6526	1196.04		1.01325	5916.15
-16.1526	1243.15		1.51325	6112.88
-15.6526	1323.77		2.01325	6020
-15.1526	1451.89		2.51325	5795.84
-14.6526	1507.77		3.01325	6052.06
-14.1526	1628.6		3.51325	6718.54
-13.6526	1564.88		4.01325	6807.15
-13.1526	1491.5		4.51325	8034.11
-12.6526	1620.35		5.01325	7606.57
-12.1526	1523.03		5.51325	6948.51
-11.6526	1649.37		6.01325	7462.94
-11.1526	1446.73		6.51325	8697.47
-10.6526	1574		7.01325	8799.93
-10.1526	1604.85		7.51325	8560.54
-9.65263	2222.35		8.01325	8623.37
-9.15263	1683.57		8.51325	8837.84
-8.65263	1321.73		9.01325	9126.3
-8.15263	1442.48		9.51325	9048.76
-7.65263	1427.36		10.0133	8495.39
-7.15263	1432		10.5133	8954.62
-6.65263	1462.04		11.0133	8924
-6.15263	1372.94		-6.83609	161.76
-5.65263	1297.69		-6.33609	172.903
-5.15263	1405.13		-5.83609	185.265
-4.65263	1389.76		-5.33609	250.104
-4.15263	1378.08		-4.83609	254.152
-3.65263	1487.3		-4.33609	333.322
-3.15263	1430.48		-3.83609	335.446
-2.65263	1441.78		-3.33609	370.443
-2.15263	1284.28		-2.83609	407.001
-1.65263	1303.68		-2.33609	357.885
-1.15263	1273.1		-1.83609	398.484
-0.652635	1106.85		-1.33609	509.723
-0.152635	1172.07		-0.836089	506.675
0.347365	1164.92		-0.336089	528.515
0.847365	1206.53		0.163911	533.706
1.34737	1200.89		0.663911	439.502
1.84737	1286.97		1.16391	424.589
2.34737	1199.4		1.66391	430.597
2.84737	1177.35		2.16391	448.381
3.34737	1330.98		2.66391	426.823
3.84737	1333.13		3.16391	420.247
4.34737	1339.05		3.66391	397.031
4.84737	1365.58		4.16391	401.298
5.34737	1391.34		4.66391	397.326
5.84737	1405.82		5.16391	352.025
6.34737	1368.92		5.66391	316.415
6.84737	1413.47		-7.04076	177.961
7.34737	1442.69		-6.54076	264.476
7.84737	1430.48		-6.04076	287.623
8.34737	1330.84		-5.54076	348.068
8.84737	1274.52		-5.04076	495.541
9.34737	1210.68		-4.54076	555.679
9.84737	1220.3		-4.04076	574.063
10.3474	1218.45		-3.54076	656.842
10.8474	1388.6		-3.04076	763.567
11.3474	1374.85		-2.54076	832.642
11.8474	945.237		-2.04076	774.437
12.3474	742.062		-1.54076	849.16
12.8474	718.248		-1.04076	819.322
13.3474	677.337		-0.54076	861.558
13.8474	655.749		-0.0407597	891.379
14.3474	594.695		0.45924	894.791
14.8474	681.332		0.95924	972.116
15.3474	661.25
15.8474	755.787
16.3474	752.005
16.8474	760.974
17.3474	795.27
17.8474	866.805
18.3474	910.488
18.8474	950.52
19.3474	1031.8
-10.0519	161.392
-9.55191	276.587
-9.05191	379.902
-8.55191	441.205
-8.05191	540.568
-7.55191	582.38
-7.05191	638.042
-6.55191	754.598
-6.05191	762.316
-5.55191	819.61
-5.05191	905.682
-4.55191	1042.96
-4.05191	1159.68
-3.55191	1133.84
-3.05191	1133.17
-2.55191	1361.74
-2.05191	1423.1
-1.55191	1363.3
-1.05191	1163.46
-0.551908	883.451
-0.0519083	749.914
0.448092	745.48
0.948092	756.268
1.44809	777.977
1.94809	777.142
2.44809	783.047
2.94809	728.323
3.44809	797.529
3.94809	744.797
4.44809	703.893
4.94809	805.328
5.44809	809.617
5.94809	810.936
6.44809	792.604
6.94809	713.406
7.44809	679.161
7.94809	592.938
8.44809	560.272
8.94809	482.006
9.44809	467.165
9.94809	439.544
10.4481	457.141
10.9481	487.523
11.4481	402.022
11.9481	375.394
12.4481	390.302
12.9481	378.458
13.4481	332.981
13.9481	308.229
14.4481	287.114
-0.726365	596.332
-0.226365	626.161
0.273635	600.614
0.773635	622.685
1.27364	772.72
1.77364	1010.08
2.27364	975.287
2.77364	1198.59
3.27364	1070.37
3.77364	717.761
4.27364	610.687
4.77364	611.66
5.27364	534.09
5.77364	514.952
6.27364	560.492
6.77364	612.804
7.27364	494.71
7.77364	472.416
12.4191	688.387
12.9191	682.775
13.4191	640.648
13.9191	598.642
14.4191	585.489
14.9191	564.962
15.4191	491.159
15.9191	453.361
16.4191	425.311
16.9191	411.252
17.4191	393.623
17.9191	372.537
18.4191	365.365
18.9191	341.281
19.4191	303.67
6.03904	746.38
6.53904	701.936
7.03904	653.868
7.53904	632.479
8.03904	618.185
8.53904	613.281
9.03904	594.786
9.53904	573.388
10.039	458.983
10.539	400.015
11.039	414.805
11.539	450.517
12.039	434.983
12.539	417.98
13.039	438.063
13.539	453.581
14.039	429.659
14.539	423.858
15.039	383.48
15.539	388.57
16.039	370.062
16.539	334.412
17.039	338.611
17.539	338.681
18.039	354.379
18.539	225.619
-24.5842	2845.25
-24.0842	3073.99
-23.5842	2937.99
-23.0842	2958.76
-22.5842	2653.16
-22.0842	2600.43
-21.5842	2329.68
-21.0842	2003.61
-20.5842	1831.97
-20.0842	1923.46
-19.5842	1921.54
-19.0842	1722.08
-18.5842	1657.73
-18.0842	1894.49
-17.5842	1888.41
-17.0842	1803.37
-16.5842	1480.15
-16.0842	1499.49
-15.5842	1403.45
[truncated: 3,456 more rows]

## Sheet: Supplementary Figure 1c
CRISPRa
negcon	poscon	C1triple	A1triple	A2triple	A3triple	A4triple
-0.011596	1.99842	1.79548	1.76701	0.940567	1.20784	0.327658
-0.109187	2.69003	2.4502	2.44474	1.28603	1.17508	0.420651
-0.193897	1.8756	1.45278				0.274127
-0.13179	1.66585	1.34864	1.51607	0.618985	0.857142	0.27958
-0.0250923	1.54877	1.23998	1.4341	0.515963	0.692782	0.117953
CRISPRi
negcon	poscon	C1triple	A1triple	A2triple	A3triple	A4triple
0.0410759	-1.05148	-0.985327				-0.023619
-0.167443	-0.931385	-0.982852	-1.00606	-0.854754	-0.914939	-0.253179
-0.102389	-0.793234	-0.812099	-0.788284	-0.864312	-0.739068	-0.241855

[truncated: 9 more sheets: Supplementary Figure 2b, Supplementary Figure 5b, Supplementary Figure 5d, Supplementary Figure 6c, Supplementary Figure 7b, Supplementary Figure 8b, Supplementary Figure 8c, Supplementary Figure 8d, Supplementary Figure 8e]
